# Supplementary material for: Chimeric antigen receptor-natural killer cell therapy: current advancements and strategies to overcome challenges
Source: Front Immunol. 2024 Apr 25;15:1384039. doi: 10.3389/fimmu.2024.1384039 (PMC11079817; doi:10.3389/fimmu.2024.1384039)
Supplement: Supplementary file 1 [file Table_1.xlsx]

## Sheet: Table 1
	Supplementary Table 1. CAR-NK clinical trials. The first thirty-six clinical trials are focusing on haematological malignancies while the rest are targeting on solid malignancies.
	Clinical Trial Identifier	NK Cell Source	Targets	Study Status	Cancers	Phases
1	NCT02742727	NK-92 cell line	CD7	Unknown	Haematological Malignancy	Phase 1/Phase2
2	NCT05739227	Not mentioned	CD19	Recruiting	Acute Lymphoblastic Leukaemia, B-cell Lymphoma, Chronic Lymphocytic Leukaemia	Early Phase 1
3	NCT06045091	Not mentioned	BCMA	Recruiting	Multiple Myeloma, Plasma Cell Leukaemia	Early Phase 1
4	NCT05574608	Not mentioned	CD123	Recruiting	Refractory/Relapsed Acute Myeloid Leukaemia	Early Phase 1
5	NCT03056339	Umbilical cord blood	CD19	Completed	B-Lymphoid Malignancies, Acute Lymphocytic Leukaemia, Chronic Lymphocytic Leukaemia, Non-Hodgkin Lymphoma	Phase 1/Phase 2
6	NCT04639739	Not mentioned	CD19	Unknown	Non-Hodgkin Lymphoma	Early Phase 1
7	NCT03579927	Umbilical cord blood	CD19	Withdrawn	Haematological Malignancy	Phase 1/Phase 2
8	NCT05336409	Not mentioned	CD19	Recruiting	B-Cell Malignancies, Indolent Non-Hodgkin Lymphoma, Aggressive Non-Hodgkin Lymphoma	Phase 1
9	NCT06006403	Not mentioned	CD123	Recruiting	Acute Myeloid Leukaemia, Blastic Plasmacytoid Dendritic Cell Neoplasm, Relapsed/Refractory Leukaemia	Phase 1/Phase 2
10	NCT05645601	Not mentioned	CD19	Recruiting	Adult Relapsed/Refractory B-cell Haematologic Malignancies	Phase 1
11	NCT04623944	Not mentioned	NKG2D	Recruiting	Relapsed/Refractory Acute Myeloid Leukaemia, Refractory Myelodysplastic Syndromes	Phase 1
12	NCT05215015	Not mentioned	CD33/CLL1	Unknown	Acute Myeloid Leukaemia	Early Phase 1
13	NCT05563545	Not mentioned	CD19	Completed	Acute Lymphoblastic Leukaemia	Phase 1
14	NCT04796675	Umbilical cord blood	CD19	Recruiting	Acute Lymphocytic Leukaemia, Chronic Lymphocytic Leukaemia, Non Hodgkin Lymphoma	Phase 1
15	NCT05008575	Not mentioned	CD33	Unknown	Acute Myeloid Leukaemia	Phase 1
16	NCT03692767	Not mentioned	CD22	Unknown	Refractory B-Cell Lymphoma	Early Phase 1
17	NCT05570188	Not mentioned	CD19	Withdrawn	B-cell Lymphoma, B-cell Leukaemia	Phase 1/ Phase 2
18	NCT03690310	Not mentioned	CD19	Unknown	Refractory B-Cell Lymphoma	Early Phase 1
19	NCT05734898	Not mentioned	NKG2D	Recruiting	Acute Myeloid Leukaemia	Not applicable
20	NCT05842707	Umbilical cord blood	CD19/CD70	Recruiting	Refractory/ Relapsed B-cell Non-Hodgkin Lymphoma	Phase 1/Phase 2
21	NCT03940833	NK-92 cell line	BCMA	Unknown	Multiple Myeloma	Phase 1/Phase 2
22	NCT05673447	Not mentioned	CD19	Recruiting	Diffuse Large B Cell Lymphoma	Early Phase 1
23	NCT05008536	Umbilical cord blood	BCMA	Unknown	Refractory Multiple Myeloma	Early Phase 1
24	NCT05410041	Not mentioned	CD19	Recruiting	Acute Lymphocytic Leukaemia, Chronic Lymphocytic Leukaemia, Non Hodgkin Lymphoma	Phase 1
25	NCT05020678	Not mentioned	CD19	Recruiting	Haematological Malignancy	Phase 1
26	NCT05667155	Umbilical cord blood	CD19/CD70	Recruiting	B-cell Non Hodgkin Lymphoma	Phase 1
27	NCT05652530	Not mentioned	BCMA	Recruiting	Multiple Myeloma	Early Phase 1
28	NCT05092451	Umbilical cord blood	CD70	Recruiting	B-Cell Lymphoma, Myelodysplastic Syndromes, Acute Myeloid Leukaemia	Phase 1/Phase 2
29	NCT02944162	NK-92 cell line	CD33	Unknown	Acute Myelogenous Leukaemia, Acute Myeloid Leukaemia	Phase 1/Phase 2
30	NCT05110742	Umbilical cord blood	CD5	Not yet recruiting	Haematological Malignancy	Phase 1/Phase 2
31	NCT04887012	Not mentioned	CD19	Recruiting	B-cell Non Hodgkin Lymphoma	Phase 1
32	NCT05182073	Induced pluripotent stem cell	BCMA	Recruiting	Multiple Myeloma	Phase 1
33	NCT03824964	Not mentioned	CD19/CD22	Unknown	Refractory B-Cell Lymphoma	Early Phase 1
34	NCT05654038	Not mentioned	CD19	Recruiting	B-Cell Lymphoblastic Leukaemia, Lymphoma	Phase 1/Phase 2
35	NCT05247957	Not mentioned	NKG2D	Terminated	Relapsed or Refractory Acute Myeloid Leukaemia	Not applicable
36	NCT05472558	Umbilical cord blood	CD19	Recruiting	B-cell Non Hodgkin Lymphoma	Phase 1
37	NCT06066424	Umbilical cord blood	TROP2	Recruiting	Solid Tumors	Phase 1
38	NCT05194709	Not mentioned	5T4	Unknown	Advanced Solid Tumors	Early Phase 1
39	NCT05507593	Not mentioned	DLL3	Recruiting	Small Cell Lung Cancer	Phase 1
40	NCT03692663	Not mentioned	PSMA	Recruiting	Metastatic Castration-resistant Prostate Cancer	Early Phase 1
41	NCT05410717	Patient peripheral blood	CLDN6/GPC3/Mesothelin/AXL	Recruiting	Stage IV Ovarian Cancer, Testis Cancer, Refractory Endometrial Cancer	Phase 1
42	NCT03940820	Not mentioned	ROBO1	Unknown	Solid Tumors	Phase 1/Phase 2
43	NCT05703854	Umbilical cord blood	CD70	Recruiting	Advanced Renal Cell Carcinoma, Advanced Mesothelioma, Advanced Osteosarcoma	Phase 1/Phase 2
44	NCT05213195	Not mentioned	NKG2D	Recruiting	Refractory Metastatic Colorectal Cancer	Phase 1
45	NCT03415100	Not mentioned	NKG2D	Unknown	Solid Tumours	Phase 1
46	NCT03692637	Patient peripheral blood	Mesothelin	Unknown	Epithelial Ovarian Cancer	Early Phase 1
47	NCT05776355	Not mentioned	NKG2D	Recruiting	Ovarian Cancer	Not applicable
48	NCT05922930	Umbilical cord blood	TROP2	Recruiting	Pancreatic Cancer, Ovarian Cancer, Adenocarcinoma	Phase 1/Phase 2
49	NCT04847466	t-haNK cell line	PD-L1	Recruiting	Gastroesophageal Junction Cancer, Advanced Head and Neck Squamous Cell Carcinoma	Phase 2
